# Supplementary material for: Transcriptome profiling of liver of non-genetic low birth weight and long term health consequences
Source: BMC Genomics. 2014 May 1;15:327. doi: 10.1186/1471-2164-15-327 (PMC4229907; doi:10.1186/1471-2164-15-327)
Supplement: Additional file 7: Table S2 — Principal genes down- and up-regulated in the microsomic vs control comparison for both sexes. [file 1471-2164-15-327-S7.xlsx]

## Sheet: Hoja1
	Additional file 7: Table S2
	Fold Change	Gene Symbol	Description
MF vs CF
	-3.19	Elavl3	Embryonic lethal, abnormal vision, Drosophila)-like 3 (Hu antigen C)
	-2.92	Hhex	hematopoietically expressed homeobox
	-2.07	Gata-1	Globin Transcription Factor 1
	-1.74	Smad5	Mothers against decapentaplegic Homolog 5
	1.67	Cdk4	Cyclin-dependent kinase 4
	1.71	Mekk3	MAPK/ERK kinase kinase 3
	1.76	Stap1	Signal transducing adaptor family member 1
	1.8	Tgfb1	Transforming growth factor, beta 1
	2.17	Irs2	Insuline receptor substrate 2
	2.46	Fos	FBJ osteosarcoma oncogene
	2.7	Ppara	Peroxisome proliferator-activated receptor alpha
	3.72	Hdac5	Histone deacetylase 5
	5.14	Ruvbl2	RuvB-like protein 2
	5.36	Igf1	Insuline growth factor 1
	6.04	Met	Hepatocyte growth factor receptor
	10.81	Smarcc1	SWI/SNF related, matrix associated, actin dependent regulator of chromatin, subfamily c, member 1
	18.37	Sox13	SRY (sex determining region Y) containing gene 13
	18.94	Syt6	Synaptotagmin VI
	21.05	Tmem198	Transmembrane protein 198
	27.35	Krtap10-10	Keratin associated protein 10-10
MM vs CM
	-3.41	Tex101	Testis expressed gene 101
	-2.69	Meg3	Maternally expressed 3
	-2.57	Olfr671	Olfactory receptor 671
	-2.54	Fabp9	Fatty acid binding protein 9, testis
	-2.52	Pvrl4	Poliovirus receptor-related 4
	-2.39	Dpf2	D4, zinc and double PHD fingers family 2
	-2.37	Fgf23	Fibroblast growth factor 23
	-1.94	Vegfa	Vascular endothelial growth factor A
	-1.74	LamC1	Laminin, gamma 1
	1.72	Actg1	Actin, gamma 1
	1.76	Ncoa2	Nuclear receptor coactivator 2
	1.86	Rpsa	Ribosomal protein SA
	1.87	Ncor 1	Nuclear receptor corepressor 1
	1.99	Chd1	Chromodomain helicase DNA binding protein 1
	4.22	D2hgdh	D-2-hydroxyglutarate dehydrogenase
	4.79	Ccdc78	Coiled-coil domain containing 78
	4.99	Siah1b	Seven in absentia 1B
	5.9	Dpf1	D4, zinc and double PHD fingers family 1
	6.1	Mapkbp1	Mitogen-activated protein kinase binding protein 1
	7.47	Esrp1	Epithelial splicing regulatory protein 1
Shared Genes MM vs CM and MF vs CF
Males	Females
-2.31	-2.58	M-Csf1	Colony Stimulating Factor 1 (macrophage)
-1.92	2.35	Trim28	Tripartite motif containing 28
1.71	10.61	Krt16	Keratin 16
1.95	1.79	Xpo6	Exportin 6
1.97	5.7	Lce1b	Late cornified envelope 1B
3.03	17.46	Rxrg	Retinoid X receptor gamma
2.04	-1.63	IkbKap	Inhibitor of kappa light polypeptide enhancer in B cells, kinase complex-associated protein
2.16	11.1	Celf4	RRM (RNA recognition motif)
2.29	10.95	Pbx1	Pre B cell leukemia homeobox 1
3.53	21.63	Rbp3	Retinol binding protein 3, interstitial
10	15.05	Crabp2	Cellular retinoic acid binding protein 2
13.46	16.72	Krtap8-2	Keratin associated protein 8-2
19.77	19.83	MAP9	Microtubule-associated protein 9
